# Supplementary material for: Stable QTL for malate levels in ripe fruit and their transferability across Vitis species
Source: Hortic Res. 2022 Feb 28;9:uhac009. doi: 10.1093/hr/uhac009 (PMC8968676; doi:10.1093/hr/uhac009)
Supplement: Web_Material_uhac009 [file web_material_uhac009.zip]

Archive with 1 entries (1 files):
- Supplementary tables and figures.pdf
